# Supplementary material for: Incipient diploidization of the medicinal plant Perilla within 10,000 years
Source: Nat Commun. 2021 Sep 17;12:5508. doi: 10.1038/s41467-021-25681-6 (PMC8448860; doi:10.1038/s41467-021-25681-6)
Supplement: Supplementary file 3 — Supplementary Data [file 41467_2021_25681_MOESM3_ESM.xlsx]

## Sheet: Supplementary Data 1
Supplementary Data 1. Statistics of repeat compositions of the perilla genomes
Repeat	PFA_number	PFA_length	PFB_number	PFB_length	PC02_number	PC02_length
DNA/CMC-EnSpm	17914	5151788	17018	4857667	16167	4595895
DNA/CMC-Transib	-	-	-	-	364	101861
DNA/Ginger	16	1632	11	813	10	980
DNA/MULE-MuDR	25375	10270526	25325	10180613	22623	7812974
DNA/IS3EU	285	54274	282	58267	-	-
DNA/Maverick	1	98	2	249	271	37998
DNA/P	190	82679	145	64073	-	-
DNA/PIF-Harbing	183	74813	200	72724	223	94969
DNA/PIF-Harbinger	4875	2034578	4838	2061367	7668	2399661
DNA/PIF-ISL2EU	-	-	-	-	138	28419
DNA/TcMar-Fot1	130	20045	145	29853	-	-
DNA/TcMar-Marin	4	2124	2	1116	-	-
DNA/TcMar-Mariner	2	372	1	91	2	434
DNA/TcMar-Mogwa	7	2292	8	2337	1	521
DNA/TcMar-Pogo	2244	562612	1738	425702	1202	310266
DNA/TcMar-Sagan	523	62074	466	55815	-	-
DNA/TcMar-Stowa	130	74108	119	66339	15	11156
DNA/TcMar-Stowaway	1513	266095	1765	318629	1056	244462
DNA/TcMar	-	-	-	-	128	19054
DNA/hAT	81	18812	118	13422	146	20125
DNA/hAT-Ac	13218	3921359	12894	3821228	11673	3370988
DNA/hAT-Charlie	2093	419310	1797	386409	102	45774
DNA/hAT-hobo	2	241	1	281	-	-
DNA/hAT-hATm	-	-	-	-	367	68060
DNA/hAT-Tag1	6003	1449937	5867	1450061	3665	1024105
DNA/hAT-Tip100	6106	1855337	5600	1717006	6256	1776826
LINE	-	-	89	58195	-	-
LINE/L1	5356	3584832	4696	3171305	5086	2828023
LINE/L1-Tx1	3646	954568	3512	923506	3	312
LINE/L2	148	82047	182	106603	1261	179191
LINE/Penelope	219	31467	234	31825	-	-
LINE/R1	-	-	-	-	104	8668
LINE/RTE-BovB	-	-	-	-	1	84
unclassified LTR	4617	3069692	3689	2357239	877	548416
LTR/Cassandra	1344	361334	1236	282808	944	384107
LTR/Caulimoviru	10	6223	19	11351	78	49374
LTR/Caulimovirus	318	270902	269	236158	57	105210
LTR/Copia	53905	75430634	46228	60989014	48553	67084187
LTR/DIRS	-	-	1	57	1024	110198
LTR/ERV1	330	223206	333	233161	279	101671
LTR/ERV4	-	-	-	-	1	147
LTR/ERVK	1	138	2	261	6	830
LTR/Foamy	4	282	1	102	1	57
LTR/Gypsy	78041	75219474	66194	61903461	74529	69370751
LTR/Gypsy-Cigr	-	-	1	78	-	-
LTR/Lenti	1	255			-	-
LTR/Pao	362	133985	413	152905	2	786
Low_complexity	62822	31749428	58039	28343650	53357	30421687
Other/Composite	1	129	1	128	1	129
RC/Helitron	4538	1968161	3919	1912551	2908	1328522
SINE	266	44028	241	35742	107	16762
Satellite	1135	282291	1061	289513	1332	205402
Simple_repeat	326887	117099024	301578	101040484	272828	104186859
tadem-dulpli	33364	4288148	31547	4197871	25851	3084455
rRNA	1023	316476	1041	164935	81	34206
Unknown	275211	70964239	250750	63240884	228725	57378406
unclassified DNA	7801	2290134	7191	2120142	12551	3631080
Sum	942245	414696203	860809	357387991	802624	363024048

## Sheet: Supplementary Data 2
Supplementary Data 2. List of species used in phylogenetic tree and gene family analysis
Species	Assembly	Data source
Arabidopsis thaliana	TAIR10.1	https://ftp.ncbi.nlm.nih.gov/genomes/all/GCF/000/001/735/GCF_000001735.4_TAIR10.1/
Brassica rapa	CAAS_Brap_v3.01	https://ftp.ncbi.nlm.nih.gov/genomes/all/GCF/000/309/985/GCF_000309985.2_CAAS_Brap_v3.01/
Brassica oleracea	BOL	https://ftp.ncbi.nlm.nih.gov/genomes/all/GCF/000/695/525/GCF_000695525.1_BOL/
Brassica napus	Bra_napus_v2.0	https://ftp.ncbi.nlm.nih.gov/genomes/all/GCF/000/686/985/GCF_000686985.2_Bra_napus_v2.0/
Perilla citriodora	PC02	This work
Perilla citriodora	PC99	This work
Perilla frutescens	PF40	This work
Salvia miltiorrhiza	GWHAOSJ00000000	https://bigd.big.ac.cn/gwh/Assembly/10381/show
Scutellaria baicalensis	GWHAOTO00000000	https://bigd.big.ac.cn/gwh/Assembly/10411/show
Mimulus guttatus*	Mimgu1_0	https://ftp.ncbi.nlm.nih.gov/genomes/all/GCF/000/504/015/GCF_000504015.1_Mimgu1_0/
Sesamum indicum	S_indicum_v1.0	https://ftp.ncbi.nlm.nih.gov/genomes/all/GCF/000/512/975/GCF_000512975.1_S_indicum_v1.0/
Solanum lycopersicum	SL3.0	https://ftp.ncbi.nlm.nih.gov/genomes/all/GCF/000/188/115/GCF_000188115.4_SL3.0/
Vitis vinifera	12X	https://ftp.ncbi.nlm.nih.gov/genomes/all/GCF/000/003/745/GCF_000003745.3_12X/
*Mimulus guttatus was formally renamed as Erythranthe guttata according to Phytoneuron 39: 1-60 (2012).

## Sheet: Supplementary Data 3
Supplementary Data 3. Cross-validation of 19 inversions by Illumina draft assemblies
Location of inversion	Upstream breakpoint interval	Downstream breakpoint interval	Syntenic ancestral segment	Cross-validation by Illumina draft assembly1
PFA2	chr03_54462425:::54515829	chr03_61307700:::61476490	PC_chr01_11779658_18563352	inversion confirmed
PFA	chr04_44831849:::45154017	chr04_39462977:::39646189	PC_chr03_18755188_24354157	inversion confirmed
PFA	chr04_44831849:::45154017	chr04_49395150:::49758684	PC_chr03_24821343_29104482	inversion confirmed
PFA	chr07_48913671:::49110676	chr07_52016570:::52297069	PC_chr06_50263482_53283464	inversion confirmed
PFA	chr15_24921118:::24998913	chr15_28378262:::28475618	PC_chr09_25935019_29229649	inversion confirmed
PFA	chr14_17265562:::17364449	chr14_21005258:::21044531	PC_chr10_31532850_35237657	inversion confirmed
PC3	chr01_36079754:::36340942	chr01_43552957:::43794053	PFA_chr03_30384215_37539723	inversion confirmed
PC	chr04_12341490:::12509454	chr04_16806347:::?	PFA_chr08_45063016_49971063	inversion confirmed
PC	chr08_21703183:::21762018	chr08_23045368:::23089186	PFA_chr12_22194807_23550161	assembly error in Hi-C
PC	chr10_06650569:::06871663	chr10_20533482:::21466387	PFA_chr14_31252743_44962976	inversion confirmed
PFB4	chr06_00000001:::00037441	chr06_03103810:::03109014	PFA_chr04_64345497_68049280	inversion confirmed
PFB	chr06_61099474:::61132881	chr06_14020239:::14058448	PFA_chr04_01029274_53274522	inversion confirmed
PFB	chr16_18360465:::18591048	chr16_49997438:::50040537	PC_chr04_03565324_49055995	inversion confirmed
PFB	chr16_00000001:::00021443	chr16_02659148:::02691146	PFA_chr08_00030111_02962502	inversion can not be confirmed
PFB	chr02_33678902:::33793431	chr02_37726256:::37772774	PC_chr05_26231314_31291068	inversion confirmed
PFB	chr19_12926770:::13238971	chr19_14405715:::14408463	PFA_chr07_26208211_27576746	inversion confirmed
PFB	chr17_45654477:::45821354	chr17_44422072:::44468142	PFA_chr15_46346648_47379438	inversion confirmed
PFB	chr17_12705769:::12848381	chr17_14449294:::14520595	PFA_chr15_15642238_17291716	inversion confirmed
PFB	chr02_62170736:::62218683	chr02_57052959:::57138433	PFA_chr05_48563693_52990763	inversion confirmed
1. Consistency of PacBio sequence with Illumina raw assembly confirmed authenticity of
these inversions as real, rather than as assembly artefacts.
2. Inversions on PFA were determined by comparing with PC and PFB segments.
3. Inversions on PC were determined by comparing with PFA and PFB segments.
4. Directions and timing of those seemingly PFB-located inversions cannot be determined definitely.

## Sheet: Supplementary Data 4
Supplementary Data 4. List of 29 HEs identified in perilla population
PFA-block	PFB-block	No. of samples with PFA duplications	No. of samples with PFB duplication
chr01:02595000-02708000	chr02:04010000-04233000	3	-
chr01:03519000-03565000	chr02:05229500-05273000	-	30
chr01:03720000-04315000	chr02:05415000-06345000	1	-
chr01:04972000-05253500	chr02:07341000-07738500	15	-
chr01:06300000-06336000	chr01:41014000-41027000	4	-
chr01:75787000-75830000	chr11:59418000-59439000	-	8
chr01:75829000-75921000	chr11:59362000-59401000	2	-
chr03:10099000-10630000	chr09:08045000-08284000	-	4
chr03:69349000-69372000	chr09:57498000-57517000	11	-
chr03:70740000-71151000	chr09:58993000-59277000	-	1
chr05:00627000-00668000	chr02:00873000-00884000	40	-
chr05:29185000-29208000	chr01:67704000-67721000	-	29
chr07:05632000-05913000	chr19:42031000-42504000	-	28
chr08:62436000-62452000	chr16:52430000-52457000	-	73
chr10:45436000-45528000	chr13:17123000-17267000	4	-
chr10:46165000-46488000	chr13:16312000-16485000	-	2
chr10:52268500-52431500	chr13:10427000-10533500	-	68
chr10:62952000-62996000	chr13:00000001-00047000	-	12
chr11:01332000-01370000	chr06:63235000-63254000	1	-
chr12:01085000-01214000	chr02:74828000-74863000	1	-
chr12:01213000-01434000	chr02:74591000-74810000	3	-
chr12:01588500-01613000	chr02:74442500-74487500	5	-
chr12:54060000-54189000	chr11:07736000-08077000	-	53
chr12:54409000-54462000	chr11:07516000-07554000	-	86
chr12:57160000-57224000	chr11:03501000-03590000	7	-
chr14:55786000-56187003	chr18:48811000-49030717	-	66
chr15:00939000-01020000	chr17:01081000-01231000	-	18
chr15:54160000-54280500	chr17:51931000-52031000	6	-
chr20:13166000-13368500	chr02:19838000-19867000	-	47

## Sheet: Supplementary Data 5
Supplementary Data 5. List of 527 genic HEs
PFA Gene	PFB Gene	No. of samples with PFA duplications	No. of samples with PFB duplication
chr01_02000736_02001743	chr01_29059997_29061001	27	-
chr01_02660904_02662490	chr02_04037443_04038231	4	-
chr01_03528295_03531319	chr02_05235909_05238935	-	13
chr01_03554093_03555647	chr02_05263851_05264329	-	28
chr01_03588555_03590141	chr02_05293368_05294864	-	1
chr01_03789058_03794894	chr02_05558357_05563977	2	-
chr01_03799961_03808175	chr02_05569967_05578241	2	-
chr01_03839630_03843392	chr02_05593610_05597746	2	-
chr01_03926014_03928569	chr02_05676966_05679549	1	-
chr01_03933913_03934296	chr02_05684875_05685258	2	-
chr01_03977238_03980306	chr02_05730060_05733059	2	4
chr01_03998229_03999364	chr02_05741066_05742199	2	-
chr01_04019988_04022180	chr02_05746789_05749002	2	-
chr01_04045354_04047225	chr02_05867045_05868916	-	1
chr01_05030144_05030803	chr02_07420041_07420697	4	-
chr01_05081988_05083064	chr02_07492631_07493707	15	-
chr01_05093574_05097360	chr02_07505761_07509374	15	-
chr01_05152100_05155957	chr02_07568920_07572778	15	-
chr01_05174614_05174934	chr02_07598133_07598453	15	-
chr01_05185449_05194248	chr02_07630703_07640796	1	-
chr01_05194728_05208143	chr02_07641338_07654710	15	-
chr01_05234451_05239436	chr02_07713502_07723054	1	-
chr01_07586223_07589159	chr01_44668555_44671065	-	15
chr01_75727547_75730592	chr11_59489552_59492620	4	-
chr01_75733338_75743402	chr11_59479106_59487397	10	-
chr01_75748275_75752699	chr11_59467336_59471749	5	-
chr01_75788379_75788615	chr11_59435293_59435523	-	7
chr01_75788876_75804712	chr11_59418679_59435036	-	9
chr01_75832578_75834473	chr11_59396053_59397944	2	-
chr01_75894944_75901730	chr11_59383889_59386918	1	-
chr01_75901894_75904628	chr11_59376386_59378993	1	-
chr01_75904982_75912789	chr11_59368246_59374743	1	4
chr01_75918274_75919730	chr11_59363366_59364810	2	-
chr01_75923618_75927663	chr11_59355255_59359347	-	72
chr01_76231015_76234171	chr11_59061126_59064493	-	3
chr01_76379079_76385393	chr11_58903317_58909561	-	1
chr01_76388677_76394553	chr11_58889826_58895689	-	8
chr01_76421602_76424822	chr11_58852882_58855739	-	17
chr01_76431417_76435218	chr11_58840721_58844983	3	2
chr03_00030284_00032292	chr09_00103552_00105570	6	-
chr03_00036274_00037109	chr09_00098837_00099670	6	-
chr03_00043209_00052007	chr09_00085737_00094431	6	-
chr03_00054433_00057059	chr09_00080680_00083299	5	-
chr03_00090079_00090729	chr09_00060694_00061344	6	-
chr03_00092482_00095929	chr09_00055456_00058911	6	-
chr03_00096702_00099173	chr09_00052170_00054652	6	-
chr03_00156375_00161268	chr09_00006535_00011816	-	2
chr03_00406792_00410913	chr09_00340884_00344994	2	-
chr03_01030966_01031752	chr09_00833840_00834482	23	-
chr03_01088747_01091842	chr09_00882793_00884130	-	6
chr03_01619136_01620833	chr09_01650826_01652523	6	-
chr03_01812095_01814237	chr09_01892967_01895507	-	17
chr03_01902541_01903640	chr09_01950524_01953147	-	11
chr03_02018581_02025070	chr09_01963588_01969776	-	1
chr03_02102060_02103507	chr09_02012980_02015320	-	20
chr03_03837125_03838624	chr09_03085947_03087151	-	7
chr03_04497373_04499130	chr09_03499666_03501423	82	-
chr03_09341680_09342494	chr09_06581233_06582331	-	3
chr03_10225120_10232424	chr09_08255894_08262794	-	4
chr03_10258373_10262334	chr09_08217352_08221307	-	4
chr03_10265098_10266755	chr09_08213580_08215271	-	4
chr03_10289030_10292019	chr09_08203361_08206347	-	4
chr03_10351143_10352835	chr09_08137260_08138946	-	4
chr03_10441237_10442919	chr09_08099955_08101641	-	4
chr03_10462332_10462673	chr09_08067954_08068295	-	4
chr03_10464415_10466628	chr09_08063141_08065363	-	4
chr03_10466710_10467075	chr09_08062694_08063062	-	4
chr03_11857605_11858699	chr09_08668928_08671098	-	6
chr03_43951541_43952152	chr09_34967844_34968449	1	-
chr03_68302551_68303267	chr17_36685455_36686340	2	-
chr03_69349149_69349379	chr09_57500056_57500286	42	-
chr03_69358791_69361165	chr09_57500978_57502223	15	21
chr03_69949868_69952286	chr09_58128731_58130959	-	7
chr03_70862171_70868515	chr09_58998465_59000817	-	2
chr03_70967521_70971549	chr09_59078618_59082623	-	2
chr03_70971976_70972980	chr09_59083050_59084054	-	2
chr03_70978323_70982559	chr09_59091666_59095979	-	2
chr03_70992978_70994864	chr09_59106450_59108330	-	1
chr03_70999243_71001567	chr09_59112786_59115137	-	1
chr03_71015304_71016617	chr09_59127093_59128403	-	1
chr03_71032564_71034263	chr09_59151946_59153649	-	1
chr03_71040880_71044114	chr09_59160163_59163360	-	1
chr03_71044594_71047554	chr09_59163838_59166786	-	1
chr03_71048288_71050183	chr09_59167522_59169414	-	1
chr03_71054196_71054495	chr09_59173827_59174126	-	1
chr03_71069188_71071269	chr09_59184380_59186426	-	1
chr03_71073957_71080013	chr09_59190031_59194526	-	1
chr03_71083080_71084794	chr09_59204182_59206173	-	2
chr03_71102339_71103949	chr09_59221437_59223153	-	1
chr03_71137960_71139448	chr09_59243569_59245076	-	1
chr03_71803110_71815039	chr09_59798778_59809877	-	25
chr03_71879712_71881866	chr09_59845770_59847916	-	2
chr03_72034032_72034178	chr09_60050078_60050443	-	3
chr04_43121146_43121430	chr06_55886726_55887010	-	4
chr04_52178922_52181322	chr06_59936865_59939272	-	16
chr05_00404429_00408227	chr02_00640377_00644211	-	36
chr05_00429302_00432417	chr02_00665745_00668956	1	-
chr05_00475652_00476757	chr02_00714866_00716007	1	-
chr05_00559764_00562349	chr02_00821044_00822553	-	52
chr05_00584821_00588247	chr02_00839787_00843205	1	-
chr05_00737381_00737886	chr02_01000738_01001221	1	-
chr05_00753838_00754815	chr02_01015673_01016647	47	-
chr05_00771853_00776182	chr02_01033427_01037782	1	-
chr05_00792956_00795478	chr02_01119322_01121516	7	-
chr05_00868961_00872075	chr02_01228021_01229262	1	2
chr05_00931464_00934376	chr02_01217522_01219824	4	-
chr05_05627104_05627403	chr01_30398983_30399282	-	5
chr05_20013807_20020300	chr01_74189460_74195988	2	-
chr05_20586107_20587501	chr01_73749286_73750347	-	4
chr05_21616749_21617981	chr01_73337216_73339273	-	12
chr05_23169779_23172385	chr01_72408304_72410865	5	-
chr05_26719919_26720941	chr01_69671859_69672785	-	1
chr05_26807953_26809518	chr01_69659390_69661726	-	1
chr05_42690260_42693327	chr02_50550425_50553508	-	6
chr05_55778715_55779737	chr02_65248637_65249659	2	-
chr05_62328246_62329085	chr02_72221425_72222264	-	96
chr05_62548984_62549331	chr02_72366568_72366915	11	4
chr05_63812215_63814829	chr02_74062620_74065128	5	-
chr05_65446644_65447625	chr11_58194158_58195047	61	-
chr05_65827930_65832243	chr11_58514114_58518351	-	159
chr05_66033205_66035057	chr11_58631140_58633046	-	12
chr07_00081378_00083449	chr19_47529683_47531209	-	9
chr07_00125527_00127416	chr19_47514925_47528639	18	-
chr07_00603064_00606360	chr19_47106561_47109762	43	-
chr07_00633431_00635331	chr19_47072553_47074483	2	-
chr07_00666656_00667774	chr19_46897766_46899121	2	-
chr07_00737107_00739940	chr19_46868904_46871347	1	-
chr07_00756702_00757455	chr19_46854478_46855231	-	2
chr07_00767310_00772276	chr19_46841452_46844707	-	9
chr07_00774776_00776930	chr19_46830277_46832301	-	65
chr07_01010381_01012308	chr19_46564396_46566905	-	36
chr07_01137766_01140472	chr19_46592678_46596462	-	29
chr07_01215095_01215999	chr19_46483694_46484601	-	43
chr07_01224334_01225693	chr19_46472679_46474070	-	4
chr07_01240295_01243812	chr19_46455215_46458792	1	-
chr07_01256689_01261511	chr19_46436334_46441753	3	1
chr07_01267760_01274604	chr19_46428686_46429576	18	-
chr07_01484024_01485199	chr19_46227203_46228366	-	2
chr07_01572991_01575075	chr19_46211708_46213792	-	1
chr07_01583150_01587430	chr19_46200364_46204619	-	1
chr07_03777156_03781075	chr19_43925258_43925599	59	1
chr07_03870096_03872230	chr19_43870201_43873347	-	8
chr07_03900314_03905501	chr19_43816235_43821570	3	-
chr07_04005286_04010113	chr19_43767140_43771842	-	16
chr07_04941510_04943360	chr19_43332364_43334352	-	2
chr07_05026406_05030808	chr19_43226815_43228906	-	12
chr07_05302878_05387367	chr19_42845043_42854905	-	4
chr07_05838723_05841421	chr19_42103327_42106024	-	6
chr07_05848314_05852499	chr19_42093622_42097814	-	11
chr07_05865188_05865823	chr19_42081485_42082117	-	1
chr07_05868373_05872637	chr19_42074763_42078998	-	11
chr07_05884596_05888187	chr19_42060437_42063874	-	11
chr07_05890008_05891048	chr19_42056284_42057321	-	11
chr07_05895826_05905173	chr19_42037714_42047019	-	11
chr07_05907719_05910480	chr19_42032361_42035010	-	13
chr07_09664778_09667600	chr09_61084211_61087003	32	-
chr07_09693922_09695565	chr09_61055780_61057987	25	-
chr07_11336937_11338255	chr19_01445177_01446464	-	7
chr07_12506856_12507146	chr19_02465931_02466223	-	5
chr07_20333031_20333419	chr19_08620669_08623395	3	-
chr07_60861148_60862407	chr09_61863463_61864722	-	2
chr07_61843048_61845402	chr09_62796900_62799243	-	16
chr08_01381729_01381950	chr16_01534943_01535164	12	-
chr08_01558496_01567277	chr16_01309446_01314139	-	54
chr08_01717882_01719628	chr16_01287436_01288747	1	-
chr08_01766378_01767895	chr16_01232497_01234557	-	4
chr08_02485492_02485692	chr16_00503283_00503483	-	1
chr08_04765605_04766063	chr16_04612899_04613357	28	-
chr08_48088112_48090951	chr16_26446790_26449625	-	1
chr08_49352987_49361817	chr16_24616140_24625141	-	105
chr08_57329472_57330068	chr16_20406957_20407550	-	3
chr08_57700254_57710189	chr16_20003511_20013662	-	52
chr08_58883646_58884948	chr16_18880624_18883369	-	3
chr08_58893219_58894574	chr16_18876772_18878131	-	3
chr08_60372704_60378578	chr16_50612133_50615985	-	22
chr08_60455721_60460220	chr16_50617264_50620138	-	22
chr08_61219662_61220128	chr16_51193334_51193800	-	1
chr08_61579842_61582379	chr16_51551826_51554296	-	11
chr08_61845203_61846466	chr16_51790778_51792048	-	1
chr08_61915125_61917108	chr16_51846712_51848319	-	27
chr08_61990611_61996621	chr16_51935166_51941177	3	-
chr08_62000601_62017791	chr16_51948277_51957370	-	48
chr08_62085861_62088713	chr16_52101699_52104603	-	1
chr08_62093846_62097952	chr16_52108777_52112875	-	1
chr08_62118782_62121130	chr16_52133473_52135815	-	5
chr08_62122119_62124458	chr16_52136793_52139126	-	7
chr08_62156189_62161719	chr16_52156765_52164561	-	1
chr08_62176896_62182313	chr16_52177324_52182690	-	1
chr08_62188249_62191056	chr16_52188886_52191691	-	1
chr08_62196362_62198802	chr16_52196596_52199168	-	1
chr08_62214030_62215526	chr16_52213886_52215377	-	1
chr08_62239465_62241137	chr16_52238404_52240044	-	1
chr08_62442501_62443024	chr16_52451043_52451560	-	28
chr08_62443664_62444815	chr16_52452508_52453659	-	17
chr10_00440225_00441013	chr07_63549295_63552048	3	3
chr10_00493930_00494802	chr07_63484854_63485726	-	15
chr10_00600191_00602702	chr07_63398439_63400971	1	1
chr10_01926480_01929409	chr13_56224299_56227384	1	-
chr10_02381343_02383972	chr13_55809279_55811898	-	2
chr10_02452312_02453247	chr13_55678717_55756164	3	-
chr10_03086190_03089907	chr13_55448410_55455293	43	-
chr10_45448082_45448489	chr13_17213367_17213774	5	-
chr10_45510839_45514135	chr13_17139680_17142416	6	-
chr10_46166043_46166823	chr13_16484148_16484498	-	65
chr10_46224954_46228443	chr13_16442579_16446111	-	73
chr10_46229612_46230253	chr13_16380360_16381031	-	2
chr10_46389603_46393108	chr13_16375386_16379067	-	2
chr10_50160176_50162103	chr13_12376367_12377742	1	-
chr10_50780723_50783591	chr13_11908295_11916394	-	1
chr10_52267416_52285000	chr13_10520016_10534350	-	67
chr10_52324874_52326238	chr13_10458386_10459744	-	64
chr10_52339337_52341007	chr13_10439858_10443872	-	68
chr10_60680614_60681144	chr13_02009311_02009844	-	45
chr10_60688746_60689269	chr13_02004572_02005257	-	46
chr10_60853397_60855934	chr13_01836569_01838206	-	3
chr10_60943563_60946320	chr13_01786034_01788789	-	1
chr10_61259585_61260916	chr13_01564866_01566214	-	9
chr10_61285013_61285945	chr13_01543815_01544776	-	1
chr10_61816902_61819780	chr13_01192129_01195013	-	2
chr10_61821563_61822176	chr13_01188335_01190848	-	21
chr10_62193804_62194421	chr13_00877532_00878149	23	-
chr10_62226907_62228498	chr13_00842077_00843672	39	-
chr10_62230903_62233455	chr13_00836795_00839893	4	10
chr10_62455587_62457757	chr13_00670184_00672397	-	1
chr10_62652513_62652767	chr13_00442121_00442375	-	1
chr10_62810133_62812293	chr13_00320556_00322566	2	-
chr10_62963893_62965605	chr13_00012476_00014188	-	8
chr10_62968100_62971998	chr13_00016676_00020533	-	9
chr10_62972735_62975409	chr13_00021255_00023931	-	9
chr10_62976213_62979557	chr13_00024756_00028310	-	9
chr10_62985397_62990863	chr13_00032271_00039207	-	9
chr11_00538990_00541404	chr06_62436283_62444379	1	16
chr11_00620525_00623170	chr06_62513179_62515839	-	4
chr11_00637267_00641598	chr06_62573813_62578327	-	2
chr11_00662201_00665088	chr06_62598413_62601327	-	38
chr11_00717569_00720125	chr06_62610844_62613389	-	39
chr11_00858165_00858356	chr06_62774244_62774438	-	1
chr11_01327869_01330786	chr06_63230484_63233448	1	3
chr11_01331359_01332249	chr06_63234003_63234893	-	1
chr11_01343891_01349643	chr06_63242619_63247670	3	25
chr11_01351415_01353765	chr06_63249132_63251477	2	-
chr11_01507702_01510892	chr06_63398001_63401194	-	3
chr11_01523876_01535368	chr06_63428135_63432143	-	63
chr11_02098576_02101671	chr06_63572701_63575673	46	1
chr11_02109364_02109939	chr06_63584558_63584878	-	6
chr11_02157756_02158621	chr06_63639753_63640640	-	28
chr11_02181528_02185642	chr06_63663617_63667770	-	6
chr11_02238392_02240967	chr06_63701663_63704302	-	5
chr12_00899768_00904033	chr02_75104443_75110366	3	-
chr12_00949687_00952658	chr02_75059441_75062477	3	-
chr12_00973434_00976860	chr02_75035508_75039131	5	-
chr12_00988036_00990276	chr02_75021850_75024217	1	-
chr12_01014525_01016386	chr02_74990356_74992228	5	-
chr12_01017550_01018809	chr02_74984437_74985654	4	-
chr12_01061963_01062925	chr02_74939989_74940957	2	-
chr12_01092883_01094355	chr02_74909719_74912322	3	-
chr12_01185982_01188603	chr02_74861478_74861756	-	37
chr12_01189249_01193030	chr02_74861028_74861474	-	34
chr12_01199750_01201203	chr02_74851260_74852915	-	2
chr12_01202819_01204748	chr02_74847596_74849519	-	2
chr12_01209154_01209591	chr02_74835419_74835856	-	2
chr12_01233030_01237702	chr02_74803021_74807684	5	-
chr12_01239433_01240057	chr02_74795039_74795661	5	-
chr12_01276803_01279100	chr02_74756397_74758688	4	-
chr12_01284077_01296539	chr02_74738446_74750878	2	-
chr12_01355173_01358473	chr02_74683574_74686981	4	-
chr12_01362344_01363209	chr02_74679102_74679964	1	-
chr12_01372771_01373697	chr02_74669564_74670502	2	-
chr12_01374672_01379149	chr02_74663860_74668108	5	-
chr12_01384076_01385029	chr02_74658014_74658967	2	-
chr12_01429228_01431870	chr02_74632975_74635617	5	-
chr12_01435871_01436575	chr02_74628204_74628937	-	5
chr12_01504335_01506425	chr02_74574566_74576677	2	-
chr12_01535251_01539055	chr02_74545894_74550625	3	-
chr12_01589151_01590226	chr02_74485671_74486739	3	-
chr12_01628422_01629564	chr02_74467200_74468343	2	-
chr12_01632930_01634999	chr02_74462059_74464128	1	-
chr12_01810318_01812104	chr02_74371675_74373514	5	-
chr12_01882745_01888079	chr02_74317539_74322896	4	-
chr12_01890071_01893133	chr02_74311496_74314751	4	-
chr12_01902582_01908654	chr02_74288800_74303175	5	-
chr12_01947472_01947795	chr02_74236976_74237247	3	-
chr12_01963100_01971379	chr02_74212404_74220647	4	-
chr12_01990269_01990760	chr02_74203395_74203865	2	-
chr12_01993706_01994047	chr02_74185570_74185911	6	-
chr12_02006478_02009054	chr02_74132569_74135182	4	-
chr12_02051232_02053171	chr02_74098757_74100696	4	-
chr12_02095042_02103322	chr02_73633290_73641386	5	-
chr12_02163616_02167047	chr02_73702453_73705872	5	-
chr12_02167345_02168715	chr02_73706188_73707557	4	-
chr12_02185214_02187347	chr02_73720768_73722938	5	-
chr12_02187896_02190397	chr02_73723491_73725992	5	-
chr12_02191885_02194055	chr02_73728781_73730949	5	-
chr12_02203540_02209914	chr02_73741643_73748092	5	-
chr12_02241904_02243514	chr02_73817129_73818732	2	-
chr12_02260726_02266900	chr02_73839395_73845558	4	-
chr12_02270691_02272135	chr02_73849465_73850966	5	-
chr12_02281103_02282457	chr02_73859340_73860723	2	-
chr12_02284550_02284858	chr02_73862209_73862517	5	-
chr12_02312380_02314110	chr02_73892602_73894332	1	-
chr12_02330690_02331787	chr02_73908477_73909574	3	-
chr12_02368689_02368979	chr02_73936410_73936694	2	-
chr12_02403639_02407059	chr02_73973084_73976686	4	-
chr12_02407790_02426161	chr02_73987407_74006023	3	-
chr12_02433539_02435021	chr02_74013516_74014947	5	-
chr12_02456654_02460265	chr02_74030622_74034239	3	-
chr12_44048652_44050619	chr11_18601418_18606457	-	4
chr12_44086711_44087988	chr11_18584650_18585930	-	45
chr12_54060661_54061405	chr11_08105859_08106603	-	8
chr12_54063093_54064319	chr11_08099645_08101290	-	82
chr12_54317690_54319003	chr11_07605802_07607117	1	-
chr12_54434759_54436834	chr11_07544450_07546614	-	35
chr12_54441269_54443222	chr11_07538022_07539855	-	54
chr12_54443992_54448237	chr11_07532993_07537163	-	89
chr12_54456607_54459299	chr11_07516262_07519444	-	85
chr12_54513946_54518203	chr11_07467216_07471460	-	10
chr12_55753811_55756577	chr11_06582255_06585030	5	-
chr12_55770499_55773027	chr11_06568907_06570968	-	11
chr12_55816915_55818275	chr11_06550933_06552297	-	5
chr12_56135914_56138831	chr11_06078930_06081821	11	2
chr12_56206140_56209922	chr11_05991030_05994686	-	17
chr12_56266294_56266710	chr11_05741029_05741445	-	4
chr12_56301706_56302665	chr11_05706273_05707232	-	8
chr12_56313004_56314701	chr11_05692601_05695506	1	-
chr12_57013255_57016221	chr11_05512044_05515003	1	1
chr12_57117038_57118530	chr11_03483070_03484893	1	-
chr12_57158693_57159587	chr11_03494598_03495594	1	-
chr12_57166383_57167239	chr11_03502061_03502918	5	-
chr12_57174424_57175998	chr11_03511370_03512942	8	-
chr12_57180654_57181970	chr11_03532253_03533487	7	-
chr12_57184406_57185320	chr11_03565483_03566377	4	-
chr12_57196252_57197243	chr11_03544709_03545698	7	2
chr12_57206037_57206860	chr11_03560514_03561337	7	2
chr12_57216491_57217997	chr11_03584950_03586069	6	2
chr12_57223459_57224194	chr11_03589299_03590029	-	2
chr12_57245406_57246153	chr11_03598349_03599057	1	2
chr12_57298220_57298979	chr11_03631915_03632714	-	25
chr12_57347813_57348316	chr11_03691745_03692245	2	-
chr12_58275690_58277869	chr11_04293496_04295578	-	1
chr12_58285450_58286226	chr11_04300953_04303354	-	8
chr12_59134489_59135538	chr11_02682469_02683518	12	1
chr12_59147161_59149043	chr11_02668267_02670102	-	3
chr12_59152791_59155451	chr11_02662256_02664636	-	3
chr12_59155881_59159122	chr11_02658583_02661828	-	4
chr12_59171793_59172269	chr11_02637116_02637592	1	2
chr12_59177256_59177483	chr11_02630953_02631180	-	16
chr12_59192471_59193426	chr11_02607711_02608695	2	4
chr12_59202583_59203325	chr11_02596718_02599973	-	4
chr12_59216288_59218925	chr11_02581239_02583568	17	-
chr12_59248351_59253127	chr11_02553641_02558410	7	-
chr14_00038112_00038666	chr18_00064069_00064611	2	-
chr14_00039254_00043931	chr18_00065205_00070180	2	-
chr14_00044944_00048513	chr18_00071237_00074847	2	-
chr14_00053015_00055624	chr18_00079352_00081930	2	-
chr14_00059589_00060159	chr18_00086312_00086883	2	-
chr14_00092937_00093380	chr18_00114912_00115382	1	4
chr14_00098187_00100906	chr18_00119677_00122365	2	-
chr14_00114800_00116047	chr18_00136475_00137725	2	-
chr14_00120040_00122921	chr18_00141793_00145893	2	-
chr14_00129338_00133032	chr18_00158220_00160098	2	-
chr14_00156111_00157150	chr18_00193350_00194420	2	-
chr14_00186823_00189577	chr18_00226367_00229123	1	-
chr14_00190152_00191340	chr18_00229699_00230868	7	-
chr14_00199880_00201596	chr18_00239926_00241640	3	-
chr14_00226025_00226422	chr18_00257791_00258185	5	-
chr14_00231027_00236373	chr18_00262818_00268135	11	-
chr14_00237000_00238693	chr18_00268753_00270441	7	-
chr14_00290335_00290967	chr18_00322463_00323098	3	-
chr14_00299483_00300790	chr18_00330217_00331510	4	-
chr14_00544803_00548317	chr18_00355889_00357488	-	20
chr14_00552353_00553303	chr18_00389059_00390017	69	-
chr14_00555517_00557019	chr18_00392296_00393795	74	-
chr14_00609187_00613266	chr18_00435909_00439923	7	-
chr14_00626429_00630218	chr18_00453440_00457182	2	-
chr14_00631841_00633556	chr18_00457731_00460503	-	1
chr14_00658627_00659482	chr18_00474589_00477855	-	6
chr14_00666411_00671551	chr18_00527845_00533043	-	1
chr14_00859093_00864285	chr18_00654793_00655461	-	11
chr14_00883669_00886103	chr18_00702825_00705469	13	1
chr14_49026875_49027264	chr18_45365685_45366074	-	1
chr14_49030869_49034570	chr18_45370431_45373514	36	3
chr14_49052973_49053389	chr18_45377874_45380903	1	4
chr14_49206181_49208479	chr18_45418654_45420956	2	4
chr14_49261519_49264475	chr18_45457783_45460373	-	4
chr14_49409800_49412356	chr18_45523603_45557560	2	-
chr14_49889839_49893439	chr18_45906862_45910141	28	5
chr14_49898401_49907792	chr18_45915880_45924579	-	1
chr14_49910203_49923457	chr18_45927740_45939830	1	78
chr14_49937011_49940395	chr18_45954835_45958126	-	26
chr14_49942981_49945775	chr18_45959222_45963649	-	7
chr14_50309900_50311234	chr18_46397901_46399235	-	6
chr14_50316509_50318972	chr18_46405227_46407795	-	10
chr14_50322604_50332329	chr18_46409791_46424962	-	14
chr14_50552300_50555687	chr18_46488488_46491915	-	4
chr14_54934814_54936164	chr18_48175202_48178325	-	7
chr14_54999870_55000202	chr18_48212839_48213128	-	41
chr14_55521993_55523282	chr18_48575982_48577336	-	16
chr14_55543578_55550891	chr18_48590472_48597737	-	38
chr14_55552582_55554425	chr18_48599410_48601271	-	35
chr14_55770999_55771376	chr18_48799986_48800363	-	16
chr14_55796360_55809611	chr18_48821724_48835018	-	4
chr14_55810795_55811394	chr18_48836126_48836725	2	2
chr14_55812000_55814539	chr18_48836868_48839408	-	2
chr14_55836912_55837382	chr18_48854828_48855298	7	3
chr14_55838668_55841730	chr18_48856577_48859692	-	4
chr14_55842207_55843498	chr18_48860144_48861897	-	5
chr14_55863000_55867673	chr18_48878182_48878784	-	31
chr14_56023152_56025517	chr18_48948910_48951352	-	52
chr14_56028017_56031394	chr18_48952286_48953096	-	8
chr15_00141652_00145164	chr17_00259075_00262583	-	73
chr15_00146433_00148175	chr17_00263775_00265726	-	129
chr15_00148675_00153654	chr17_00266211_00274746	-	93
chr15_00599586_00603353	chr17_00773402_00777170	81	-
chr15_00947594_00949873	chr17_01209775_01213665	-	2
chr15_00952051_00955644	chr17_01216396_01219957	-	1
chr15_01008275_01009929	chr17_01252146_01253878	-	6
chr15_01019669_01023579	chr17_01263604_01267467	5	1
chr15_01556317_01560644	chr17_01433025_01496968	19	-
chr15_07555657_07559844	chr17_05009539_05013860	-	1
chr15_11017418_11019448	chr17_08921641_08923367	1	-
chr15_45840740_45841958	chr17_43769443_43770663	-	7
chr15_48650225_48655451	chr17_47108089_47113286	-	2
chr15_48863495_48867649	chr17_47265594_47266693	-	1
chr15_50480118_50485494	chr17_48987181_48993169	-	7
chr15_50498026_50500910	chr17_49013377_49016253	-	9
chr15_50504667_50506750	chr17_49019454_49021547	-	2
chr15_50673905_50678477	chr17_49065215_49066356	-	1
chr15_50715016_50715198	chr17_49101797_49101979	-	1
chr15_50728168_50740408	chr17_49112632_49124867	-	4
chr15_50820498_50821616	chr17_49185010_49186128	-	2
chr15_50822905_50824815	chr17_49187462_49189393	-	2
chr15_50876812_50883042	chr17_49219457_49225083	-	2
chr15_50902333_50908288	chr17_49244246_49250119	-	2
chr15_50932971_50934332	chr17_49288642_49289866	-	2
chr15_50936716_50954476	chr17_49292308_49309212	-	2
chr15_50966005_50966973	chr17_49322792_49323208	-	1
chr15_50984965_50987467	chr17_49342029_49344517	-	2
chr15_50995079_50996131	chr17_49351178_49352230	-	2
chr15_51050629_51052263	chr17_49423001_49424647	-	2
chr15_51165509_51170365	chr17_49496775_49501624	-	2
chr15_51174586_51176332	chr17_49505017_49506935	-	2
chr15_51199281_51202720	chr17_49534423_49537917	-	2
chr15_51240828_51245792	chr17_49572676_49577585	-	1
chr15_51276768_51284201	chr17_49596033_49603049	-	2
chr15_51314241_51315245	chr17_49630655_49631657	-	2
chr15_51337016_51343041	chr17_49652825_49658392	-	2
chr15_51383466_51395974	chr17_49691636_49704231	-	2
chr15_51436502_51437019	chr17_49734584_49735089	-	1
chr15_51446099_51453278	chr17_49754166_49761848	-	2
chr15_51477065_51477505	chr17_49785922_49788147	-	2
chr15_51694844_51695813	chr17_49969423_49970357	-	2
chr15_51699665_51701975	chr17_49974129_49976265	-	2
chr15_51724455_51730008	chr17_49998129_50003692	-	2
chr15_51756392_51760581	chr17_50024576_50028775	-	2
chr15_51803367_51805583	chr17_50079019_50081043	-	1
chr15_51848660_51849256	chr17_50135688_50149219	-	4
chr15_51887288_51888913	chr17_50178845_50180476	-	4
chr15_52101759_52104228	chr17_50327133_50329604	-	1
chr15_52109780_52110574	chr17_50336350_50339028	-	12
chr15_52111486_52115807	chr17_50339752_50344004	-	5
chr15_52118876_52121305	chr17_50347051_50349313	-	5
chr15_52133834_52134256	chr17_50355018_50355440	-	7
chr15_52137100_52139808	chr17_50357893_50360616	-	5
chr15_52149325_52149913	chr17_50369093_50369677	-	3
chr15_52156256_52158743	chr17_50376162_50378640	-	5
chr15_52194751_52195887	chr17_50409451_50410595	-	4
chr15_52203614_52205443	chr17_50418574_50420409	-	5
chr15_52207466_52210101	chr17_50422567_50425202	-	1
chr15_52219550_52224919	chr17_50450654_50456061	27	-
chr15_52265147_52270012	chr17_50474764_50479640	-	7
chr15_52272837_52273217	chr17_50482443_50482823	-	7
chr15_52274444_52275877	chr17_50484060_50485493	-	3
chr15_52277268_52280076	chr17_50486888_50489692	-	6
chr15_52281645_52283846	chr17_50491132_50493324	-	1
chr15_52288836_52289345	chr17_50497786_50498295	-	1
chr15_52291301_52293538	chr17_50500034_50502271	1	-
chr15_52462940_52464446	chr17_50737672_50739095	-	2
chr15_52500402_52504370	chr17_50791842_50795770	-	3
chr15_52507552_52514720	chr17_50799077_50805912	-	5
chr15_52534028_52534490	chr17_50827751_50828179	-	2
chr15_52544753_52547420	chr17_50838391_50840916	-	5
chr15_52553080_52565752	chr17_50846048_50858648	-	5
chr15_52585098_52587076	chr17_50878203_50880973	-	5
chr15_52609133_52609513	chr17_50899270_50900274	-	15
chr15_52617339_52619210	chr17_50904651_50906535	-	5
chr15_52683662_52690021	chr17_50956904_50963224	-	5
chr15_52705842_52706375	chr17_50977373_50977894	-	1
chr15_52784761_52787321	chr17_51058912_51061550	-	5
chr15_52793338_52794546	chr17_51066566_51067776	-	2
chr15_52854031_52857145	chr17_51123512_51126617	-	4
chr15_52863740_52865160	chr17_51138959_51140424	-	5
chr15_52872828_52875377	chr17_51146365_51148017	-	5
chr15_52876225_52877163	chr17_51148618_51152900	-	4
chr15_52885622_52889930	chr17_51158385_51162711	-	5
chr15_52913933_52919238	chr17_51183669_51188888	6	5
chr15_52920768_52923705	chr17_51190852_51193487	-	1
chr15_52925906_52932490	chr17_51195706_51202286	13	-
chr15_52949660_52950712	chr17_51212593_51214075	26	-
chr15_52951227_52952602	chr17_51214589_51215960	13	-
chr15_52954837_52956803	chr17_51218257_51220224	-	1
chr15_52959970_52966147	chr17_51223561_51228509	24	-
chr15_53007291_53009830	chr17_51280599_51284186	10	-
chr15_53810661_53812916	chr17_51710071_51712719	-	10
chr15_53840823_53843575	chr17_51725265_51726071	2	14
chr15_53904085_53905020	chr17_51763476_51764411	7	23
chr15_53908169_53908493	chr17_51765844_51767043	-	101
chr15_53936660_53937508	chr17_51797996_51798844	3	-
chr15_53944216_53946719	chr17_51810077_51812589	5	-
chr15_54013876_54016923	chr17_51874515_51875096	6	5
chr15_54166197_54173155	chr17_51909970_51916931	8	-
chr15_54174535_54177772	chr17_51918336_51921849	7	-
chr15_54178975_54182350	chr17_51923001_51926374	16	-
chr15_54190764_54193977	chr17_51935185_51938397	18	2
chr15_54196012_54198757	chr17_51940045_51942795	8	2
chr15_54215432_54215902	chr17_51953844_51954314	43	-
chr15_54216755_54217888	chr17_51955208_51956341	3	-
chr15_54220217_54224427	chr17_51958718_51962908	-	1
chr15_54225963_54229109	chr17_51964406_51967904	-	1
chr15_54231037_54232988	chr17_51969450_51971391	8	2
chr15_54235255_54236730	chr17_51973693_51975208	8	2
chr15_54244585_54246185	chr17_51982455_51984019	3	1
chr15_54247444_54250218	chr17_51985271_51988044	7	1
chr15_54253627_54259067	chr17_51991328_51996867	8	1
chr15_54267123_54278426	chr17_52001897_52013058	5	2
chr15_54279816_54286183	chr17_52014529_52020902	-	1
chr20_13248091_13255180	chr02_19847048_19854039	-	45
chr20_13256479_13260303	chr02_19855357_19859265	-	46

## Sheet: Supplementary Data 6
Supplementary Data 6. List of three de novo non-homeologous exchange events
Sample	3X depth			1X depth
	Intervals	Size	Location	Intervals	Size	Location
PF309	chr06:58047000-58580000	533Kb	BB	chr19:26216000-26582500	609Kb	BB
PF175	chr15:00000001-37892000	37,892Kb	AA	chr13:31255000-56513981	25,258Kb	BB
PF007	chr02:40655001-75925849	35,270Kb	BB	chr05:59232000-66039351	6,807Kb	AA

## Sheet: Supplementary Data 7
Supplementary Data 7. Summary of the 191 perilla accessions
Samples	Habitat	Clade	adaxial leaf color	abaxial leaf color	Seed oil ALA content (%)	Clean Base (Gb)	Mapping percentage	Genome coverage	Depth (X)
PF001	Guiyang, Guizhou Province, China	North China	Green	Green	57.76	23.8356	0.9965	0.9257	16
PF002	Beijing, China	North China	Green	Green	49.19	19.7009	0.990821	0.918343	13
PF003	Yanbian, Jilin Province, China	North China	Green	Green	45.49	20.4427	0.988039	0.915722	15
PF004	Jiamusi, Heilongjiang Province, China	North China	Green	Green	60.55	18.2746	0.996319	0.908326	11
PF005	Shenzhen, Guangdong Province, China	North China	Green	Green	NA	21.9351	0.995626	0.911698	15
PF006	Sendai-shi, Japan	Crispa	Red	Red	NA	20.4239	0.991569	0.903706	15
PF007	Sendai-shi, Japan	Crispa	Green	Red	NA	19.5091	0.994551	0.903122	15
PF008	Edinburgh, UK	Crispa	Red	Red	NA	18.1368	0.994324	0.900363	13
PF009	Edinburgh, UK	Crispa	Green	Green	NA	23.0946	0.9887	0.904417	17
PF010	Edinburgh, UK	North China	Green	Red	NA	23.2092	0.990708	0.915435	17
PF011	Fuyang, Anhui Province, China	North China	Green	Green	54.7	17.905	0.993424	0.901794	13
PF012	Taizhou, Zhejiang Province, China	North China	Green	Green	NA	31.0098	0.992961	0.940146	23
PF013	Taizhou, Zhejiang Province, China	South China	Green	Green	NA	22.891	0.993962	0.936246	17
PF014	Qingyang, Gansu Province, China	North China	Green	Green	NA	24.2362	0.993604	0.912525	18
PF015	Qingyang, Gansu Province, China	North China	Green	Green	NA	24.0146	0.771725	0.907213	13
PF016	Guiyang, Guizhou Province, China	South China	Green	Green	62.99	22.2341	0.99055	0.932024	16
PF020	Guiyang, Guizhou Province, China	South China	Green	Green	65.19	23.688	0.991115	0.9211	18
PF021	Guiyang, Guizhou Province, China	South China	Green	Green	66.05	22.9509	0.989856	0.927015	17
PF026	Guiyang, Guizhou Province, China	South China	Green	Green	61.13	23.2578	0.98908	0.926078	17
PF027	Guiyang, Guizhou Province, China	South China	Green	Green	NA	23.3803	0.979467	0.942111	17
PF029	Guiyang, Guizhou Province, China	Crispa	Green	Green	54.99	25.7872	0.982618	0.920122	19
PF031	Guiyang, Guizhou Province, China	South China	Green	Green	61.41	21.7073	0.991759	0.92187	17
PF032	Guiyang, Guizhou Province, China	South China	Green	Green	61.2	20.2618	0.996139	0.929078	16
PF033	Guiyang, Guizhou Province, China	Crispa	Green	Green	64.94	21.6235	0.985002	0.916118	15
PF034	Guiyang, Guizhou Province, China	South China	Green	Green	58.44	18.7728	0.9907	0.907369	15
PF036	Guiyang, Guizhou Province, China	South China	Green	Green	55.6	19.818	0.9944	0.918949	15
PF037	Guiyang, Guizhou Province, China	South China	Green	Green	62.47	20.3767	0.994236	0.938604	15
PF038	Guiyang, Guizhou Province, China	South China	Green	Green	NA	20.256	0.995876	0.941851	15
PF041	Guiyang, Guizhou Province, China	South China	Green	Green	52.21	19.8254	0.995592	0.927963	15
PF042	Guiyang, Guizhou Province, China	South China	Green	Green	61.98	18.3054	0.988247	0.92721	13
PF043	Guiyang, Guizhou Province, China	South China	Green	Green	64.96	23.0883	0.982547	0.923316	19
PF044	Guiyang, Guizhou Province, China	South China	Green	Green	61.46	20.6828	0.992659	0.938686	15
PF046	Guiyang, Guizhou Province, China	South China	Green	Green	61.15	20.6133	0.972197	0.928737	16
PF048	Guiyang, Guizhou Province, China	South China	Green	Green	63.08	24.3302	0.996345	0.927369	18
PF051	Guiyang, Guizhou Province, China	South China	Green	Green	64.08	20.5128	0.985219	0.926634	15
PF052	Guiyang, Guizhou Province, China	South China	Green	Green	58.3	18.6998	0.995993	0.927419	14
PF054	Guiyang, Guizhou Province, China	South China	Green	Green	60.5	20.2121	0.99417	0.926084	15
PF056	Guiyang, Guizhou Province, China	South China	Green	Green	56.86	18.5311	0.992486	0.923639	14
PF058	Guiyang, Guizhou Province, China	South China	Green	Green	56.33	19.4594	0.987605	0.916036	15
PF061	Liupanshui, Guizhou Province, China	South China	Green	Green	NA	17.6494	0.98822	0.922035	13
PF062	Liupanshui, Guizhou Province, China	South China	Green	Green	59.94	20.7259	0.980724	0.927994	16
PF063	Bijie, Guizhou Province, China	South China	Green	Green	62.38	20.1843	0.989447	0.925987	15
PF064	Bijie, Guizhou Province, China	South China	Green	Green	62.89	21.1593	0.978706	0.925777	16
PF065	Zunyi, Guizhou Province, China	South China	Green	Green	57.47	32.7488	0.994338	0.931898	25
PF067	Bijie, Guizhou Province, China	South China	Green	Green	57.6	37.0149	0.996352	0.931452	29
PF068	Zunyi, Guizhou Province, China	South China	Green	Green	59.37	34.5969	0.994922	0.930253	27
PF070	Zunyi, Guizhou Province, China	South China	Green	Green	60.77	21.6854	0.993723	0.920365	16
PF071	Zunyi, Guizhou Province, China	South China	Green	Green	65.79	20.3469	0.986994	0.923395	15
PF072	Zunyi, Guizhou Province, China	South China	Green	Green	63.17	21.8085	0.974682	0.9223	15
PF073	Liupanshui, Guizhou Province, China	South China	Green	Green	66.51	21.8023	0.996609	0.917158	17
PF076	Tongren, Guizhou Province, China	Crispa	Green	Green	61.55	24.4638	0.988498	0.898812	20
PF077	Tongren, Guizhou Province, China	Crispa	Green	Green	60.68	22.8187	0.996508	0.905175	18
PF078	Anguo, Hebei Province, China	North China	Green	Green	57.97	19.3108	0.995612	0.907918	14
PF080	Changchun, Jilin Province, China	South China	Green	Green	60.43	24.2374	0.996086	0.921861	19
PF081	Zunyi, Guizhou Province, China	South China	Green	Green	67.31	23.5738	0.99312	0.899258	16
PF082	Zunyi, Guizhou Province, China	Crispa	Green	Green	NA	23.0109	0.991798	0.891595	19
PF084	Duyun, Guizhou Province, China	South China	Green	Green	51.69	17.8759	0.996229	0.899128	10
PF086	Lijiang, Yunnan Province, China	North China	Green	Green	57.31	21.7534	0.996378	0.907612	17
PF087	Qiandongnan, Guizhou Province, China	South China	Green	Green	54.68	20.5638	0.996779	0.922396	14
PF088	Duyun, Guizhou Province, China	South China	Green	Green	NA	20.5236	0.996594	0.95416	16
PF089	Guiyang, Guizhou Province, China	South China	Green	Green	54	18.6186	0.964474	0.911053	13
PF090	Zunyi, Guizhou Province, China	South China	Green	Green	57.93	20.4088	0.980387	0.918977	16
PF091	Anshun, Guizhou Province, China	South China	Green	Green	60.81	19.2785	0.996046	0.911346	15
PF092	Anshun, Guizhou Province, China	South China	Green	Green	NA	19.8097	0.996001	0.911714	16
PF093	Kaili, Guizhou Province, China	South China	Green	Green	55.47	21.6131	0.994903	0.915204	17
PF094	Qiannan, Guizhou Province, China	South China	Green	Green	61.08	20.3544	0.995988	0.923173	16
PF095	Qiannan, Guizhou Province, China	South China	Green	Green	57.15	23.4398	0.992174	0.936469	16
PF096	Qiandongnan, Guizhou Province, China	South China	Green	Green	59.15	23.2619	0.99491	0.891106	17
PF097	Qiandongnan, Guizhou Province, China	South China	Green	Green	59.49	20.0079	0.971108	0.914464	15
PF098	Bijie, Guizhou Province, China	South China	Green	Green	57.98	20.656	0.992206	0.923037	16
PF099	Anshun, Guizhou Province, China	South China	Green	Green	58	19.1473	0.996152	0.928043	15
PF100	Zunyi, Guizhou Province, China	South China	Green	Green	54.82	19.0744	0.943836	0.922481	14
PF101	Zunyi, Guizhou Province, China	South China	Green	Green	56.09	23.9338	0.975185	0.924102	17
PF102	Zunyi, Guizhou Province, China	South China	Green	Green	61.13	21.9627	0.996127	0.935636	17
PF105	Guiyang, Guizhou Province, China	South China	Green	Green	NA	19.7114	0.924359	0.945705	13
PF107	Guiyang, Guizhou Province, China	South China	Green	Green	NA	20.9085	0.993212	0.922292	15
PF108	Qiannan, Guizhou Province, China	Crispa	Green	Green	NA	23.8211	0.977424	0.912348	17
PF109	Qiannan, Guizhou Province, China	South China	Green	Green	56.26	19.5499	0.995475	0.913677	14
PF114	Zunyi, Guizhou Province, China	South China	Green	Green	60.32	20.4404	0.993553	0.919635	15
PF115	Guiyang, Guizhou Province, China	South China	Green	Green	47.88	19.1034	0.9959	0.925267	13
PF120	Shenyang, Liaoning Province, China	North China	Green	Green	50.72	20.5365	0.858382	0.916476	12
PF121	Baoji, Gansu Province, China	South China	Green	Green	58.27	19.097	0.996267	0.924003	14
PF122	Yan'an, Shaanxi Province, China	South China	Green	Green	NA	18.897	0.995623	0.91935	14
PF123	Shenyang, Liaoning Province, China	South China	Green	Green	53.42	22.2922	0.99144	0.951466	15
PF124	Changchun, Jilin Province, China	Crispa	Green	Red	56.49	25.1817	0.97283	0.914841	18
PF125	Qiandongnan, Guizhou Province, China	South China	Green	Green	NA	24.4134	0.993792	0.925975	18
PF127	Tonghua, Jilin Province, China	South China	Green	Green	NA	23.8299	0.968254	0.924158	16
PF128	Yuncheng, Shanxi Province, China	North China	-	-	NA	25.4038	0.995214	0.912748	17
PF129	Weifang, Shandong Province, China	North China	Green	Green	55.95	19.8719	0.996758	0.911687	15
PF131	Weifang, Shandong Province, China	North China	Green	Green	NA	22.9107	0.99662	0.913958	17
PF132	Qiannan, Guizhou Province, China	South China	Green	Green	NA	21.9211	0.996262	0.93227	17
PF133	Guiyang, Guizhou Province, China	South China	Green	Green	59.66	20.9374	0.995341	0.924397	16
PF134	Guiyang, Guizhou Province, China	South China	Green	Green	NA	19.1149	0.994838	0.930641	14
PF135	Bijie, Guizhou Province, China	North China	Green	Green	58.23	19.2704	0.995809	0.910305	14
PF136	Guiyang, Guizhou Province, China	South China	Green	Green	NA	22.534	0.994439	0.934284	15
PF137	Guiyang, Guizhou Province, China	South China	Green	Green	NA	18.7844	0.996975	0.927944	14
PF141	Qiannan, Guizhou Province, China	South China	Green	Green	57.24	21.2282	0.99739	0.934808	15
PF142	Qiannan, Guizhou Province, China	South China	Green	Green	NA	20.5434	0.997134	0.930319	16
PF146	Qiannan, Guizhou Province, China	South China	Green	Green	NA	18.2151	0.978431	0.934668	13
PF147	Qiannan, Guizhou Province, China	South China	Green	Green	NA	20.3969	0.995422	0.93585	15
PF148	Qiannan, Guizhou Province, China	South China	Green	Green	NA	21.1607	0.997446	0.825436	15
PF149	Qiannan, Guizhou Province, China	South China	Green	Green	NA	19.3004	0.996335	0.923402	14
PF153	Qiannan, Guizhou Province, China	South China	Green	Green	NA	19.3378	0.992931	0.933556	14
PF157	Qiannan, Guizhou Province, China	South China	Green	Green	NA	20.9569	0.996987	0.920918	16
PF159	Guiyang, Guizhou Province, China	South China	Green	Green	NA	19.0026	0.997168	0.93307	14
PF160	Zunyi, Guizhou Province, China	South China	Green	Green	NA	19.3605	0.995458	0.924982	14
PF163	Qiandongnan, Guizhou Province, China	Crispa	Green	Green	NA	18.9332	0.985288	0.915553	14
PF166	Liupanshui, Guizhou Province, China	South China	Green	Green	NA	20.7008	0.995024	0.931392	16
PF168	Xi'an, Shaanxi Province, China	South China	Green	Green	NA	20.4099	0.995512	0.929607	16
PF170	Dunhuang, Gansu Province, China	South China	Green	Green	59.68	19.8747	0.997	0.942315	14
PF171	Changchun, Jilin Province, China	North China	Green	Red	51.87	24.6195	0.992365	0.923631	17
PF172	Qianxi'nan, Guizhou Province, China	Crispa	Red	Red	NA	18.1849	0.995852	0.909249	13
PF175	Weifang, Shandong Province, China	Crispa	Green	Red	NA	20.9075	0.99497	0.918026	14
PF178	Sendai-shi, Japan	Crispa	Red	Red	NA	20.1657	0.991548	0.903251	15
PF182	Tongren, Guizhou Province, China	Crispa	Green	Green	NA	18.5593	0.993364	0.913806	13
PF183	Guiyang, Guizhou Province, China	Crispa	Red	Red	59.15	21.4906	0.993719	0.906226	16
PF185	Guiyang, Guizhou Province, China	Crispa	Green	Red	NA	23.7819	0.996073	0.908934	18
PF189-2	Changsha, Hunan Province, China	Crispa	Green	Red	NA	19.2474	0.989783	0.908024	13
PF189-4	Changsha, Hunan Province, China	Crispa	Green	Red	NA	19.5928	0.994761	0.915147	14
PF190	Guiyang, Guizhou Province, China	Crispa	Green	Red	NA	24.0805	0.995458	0.912353	16
PF193	Guiyang, Guizhou Province, China	Crispa	Red	Red	61.25	18.7965	0.993398	0.907714	13
PF195	Guiyang, Guizhou Province, China	Crispa	Red	Red	57.97	20.6944	0.995451	0.914243	15
PF198	Guiyang, Guizhou Province, China	Crispa	Green	Red	NA	18.0614	0.996341	0.919029	13
PF201	Qiannan, Guizhou Province, China	Crispa	Green	Green	NA	21.033	0.996738	0.907255	15
PF204	Qiannan, Guizhou Province, China	South China	Green	Green	NA	21.4112	0.997255	0.936439	15
PF218	Qiandongnan, Guizhou Province, China	South China	Green	Green	NA	21.9536	0.996734	0.926464	17
PF219	Bijie, Guizhou Province, China	South China	Green	Green	NA	20.4017	0.996562	0.927878	15
PF220	Qiandongnan, Guizhou Province, China	South China	Green	Green	NA	22.0216	0.994206	0.926148	16
PF221	Sendai-shi, Japan	Crispa	Green	Green	NA	20.9033	0.994363	0.908386	15
PF222	Sendai-shi, Japan	Crispa	Green	Red	NA	19.7025	0.99544	0.910047	14
PF228	Zhongwei, Ningxia, China	North China	Green	Green	NA	21.5753	0.986866	0.912928	14
PF229	Yan'an, Shaanxi Province, China	North China	Green	Green	NA	20.7332	0.994803	0.929217	15
PF231	Yulin, Shaanxi Province, China	North China	Green	Green	NA	20.4573	0.993714	0.912484	15
PF232	Shanghai, China	Crispa	Red	Red	NA	19.3226	0.873509	0.906685	12
PF233	Shangluo, Shaanxi Province, China	South China	Green	Green	NA	19.5796	0.994323	0.925976	14
PF234	Shangluo, Shaanxi Province, China	Crispa	Green	Red	NA	20.117	0.995893	0.911401	15
PF237	Tianshui, Gansu Province, China	North China	Green	Green	NA	23.663	0.996588	0.910632	15
PF240	Linfen, Shanxi Province, China	North China	Green	Green	NA	19.3045	0.982298	0.926761	14
PF241	Linfen, Shanxi Province, China	North China	Green	Green	NA	25.8794	0.99535	0.915401	18
PF242	Yuncheng, Shanxi Province, China	South China	Green	Green	NA	18.6727	0.99589	0.932621	13
PF243	Changzhi, Shanxi Province, China	North China	Green	Green	NA	23.325	0.994816	0.915582	16
PF248	Qiandongnan, Guizhou Province, China	South China	Green	Green	NA	21.6567	0.997258	0.938381	15
PF248-1	Qiandongnan, Guizhou Province, China	South China	Green	Green	NA	20.9339	0.995875	0.934062	16
PF258	Qingyang, Gansu Province, China	South China	Green	Green	NA	21.1108	0.949747	0.926112	15
PF259	Guiyang, Guizhou Province, China	Crispa	Red	Red	NA	20.3024	0.995746	0.910186	15
PF261	Guiyang, Guizhou Province, China	South China	Green	Green	NA	19.6675	0.996113	0.920336	15
PF262	Guiyang, Guizhou Province, China	South China	Green	Green	NA	18.723	0.994785	0.931307	13
PF264	Zunyi, Guizhou Province, China	South China	Green	Green	NA	23.5965	0.995852	0.932825	16
PF265	Guiyang, Guizhou Province, China	South China	Green	Green	NA	18.9656	0.992945	0.924005	13
PF266	Bijie, Guizhou Province, China	South China	Green	Green	NA	18.3217	0.99107	0.926498	13
PF267	Guiyang, Guizhou Province, China	Crispa	Red	Red	NA	21.5301	0.991683	0.902828	16
PF268	Guiyang, Guizhou Province, China	Crispa	Green	Green	NA	18.8367	0.990816	0.908092	13
PF271	Qiannan, Guizhou Province, China	South China	Green	Green	NA	18.8325	0.990005	0.930635	13
PF272	Shaoxing, Zhejiang Province, China	South China	Green	Green	NA	20.039	0.995994	0.92683	15
PF287	Zunyi, Guizhou Province, China	Crispa	Green	Green	NA	19.8479	0.996032	0.906262	14
PF288	Zunyi, Guizhou Province, China	Crispa	Green	Red	NA	22.5082	0.995912	0.910848	16
PF289	Zunyi, Guizhou Province, China	Crispa	Green	Green	NA	21.0214	0.993945	0.907726	15
PF290	Anshun, Guizhou Province, China	South China	Green	Green	NA	22.0252	0.988296	0.923082	16
PF291	Tongren, Guizhou Province, China	Crispa	Green	Green	NA	22.1016	0.99679	0.927643	15
PF295	Anshun, Guizhou Province, China	Crispa	Green	Red	NA	19.6841	0.995849	0.906669	14
PF296	Duyun, Guizhou Province, China	Crispa	Red	Red	NA	19.9158	0.995664	0.910843	15
PF297	Tongren, Guizhou Province, China	Crispa	Red	Red	NA	20.0707	0.992576	0.904231	14
PF298	Duyun, Guizhou Province, China	South China	Green	Green	NA	19.9493	0.98885	0.929085	14
PF300	Qiannan, Guizhou Province, China	Crispa	Green	Green	NA	24.8367	0.988351	0.905973	18
PF305	Guiyang, Guizhou Province, China	South China	Green	Green	NA	21.7357	0.995243	0.929727	15
PF306	Beijing, China	Crispa	Red	Red	NA	21.1254	0.996224	0.904044	15
PF308	Guiyang, Guizhou Province, China	South China	Green	Green	NA	21.9834	0.988108	0.933314	16
PF309	Huhhot, Neimenggu, China	South China	Green	Green	NA	26.0802	0.982206	0.940225	19
PF311	Anshun, Guizhou Province, China	South China	Green	Green	NA	22.9374	0.994859	0.933592	15
PF312	Qiannan, Guizhou Province, China	South China	Green	Green	NA	23.8804	0.891498	0.926872	14
PF313	Qiannan, Guizhou Province, China	South China	Green	Green	NA	27.4256	0.992219	0.939789	18
PF317	Anshun, Guizhou Province, China	South China	Green	Green	NA	29.3191	0.995905	0.939179	20
PF324	Kaili, Guizhou Province, China	Crispa	Green	Green	NA	24.9551	0.994409	0.911992	18
PF328	Qiandongnan, Guizhou Province, China	South China	Green	Green	NA	24.634	0.994894	0.925868	16
PF344	Qiandongnan, Guizhou Province, China	South China	Green	Green	NA	24.5887	0.994777	0.944023	17
PF354	Qiandongnan, Guizhou Province, China	South China	Green	Green	NA	25.9084	0.982462	0.928894	17
PF357	Qiandongnan, Guizhou Province, China	Crispa	Red	Red	NA	20.8165	0.988038	0.904735	14
PF360	Qiannan, Guizhou Province, China	South China	Green	Green	NA	23.6749	0.98035	0.927109	16
PF372	Tongren, Guizhou Province, China	Crispa	Green	Green	NA	24.368	0.994562	0.906973	16
PF379	Anshun, Guizhou Province, China	South China	Green	Green	NA	23.3368	0.978497	0.930648	15
PF380	Anshun, Guizhou Province, China	South China	Green	Green	NA	21.8671	0.984272	0.930431	14
PF382	Qiannan, Guizhou Province, China	Crispa	Green	Green	NA	24.2533	0.919705	0.906876	16
PF386	Anshun, Guizhou Province, China	South China	Green	Green	NA	24.5542	0.996988	0.925225	18
PF388	Anshun, Guizhou Province, China	South China	Green	Green	NA	25.8433	0.982367	0.936123	16
PF389	Anshun, Guizhou Province, China	South China	Green	Green	NA	21.0445	0.994315	0.935247	15
PF390	Anshun, Guizhou Province, China	South China	Green	Green	NA	26.7578	0.996116	0.933096	19
PF391	Anshun, Guizhou Province, China	South China	Green	Green	NA	25.199	0.997126	0.930406	17
PF392	Anshun, Guizhou Province, China	South China	Green	Green	NA	23.6298	0.996416	0.947974	16
PF393	Anshun, Guizhou Province, China	South China	Green	Green	NA	23.6251	0.9958	0.945883	16
PF400-1	Kunming, Yunnan Province, China	North China	Green	Green	NA	22.5019	0.996515	0.911977	15
PF400-2	Kunming, Yunnan Province, China	South China	Green	Green	NA	22.3602	0.995027	0.930854	16

## Sheet: Supplementary Data 8
Supplementary Data 8. List of candidate genes involving in TAG biosynthesis
	GeneID	PFA copy	PFB copy	PC copy
TFs	WRI1	chr14_40500292_40502972	chr18_37718473_37720854	chr10_15532166_15534511
	WRI1	chr03_00573614_00574009	chr09_00482485_00483368	chr01_73811669_73812064
FA export from plastid	LACS8	chr07_36292788_36299197	chr19_22302145_22308533	chr06_37084362_37090768
	LACS9	chr03_70622879_70627324	chr09_58852417_58856892	chr01_02424545_02428997
	FAX1	chr05_24282740_24284950	chr01_71691539_71693779	chr02_42552603_42554830
	FAX2	chr07_10626150_10628000	chr19_00861540_00863405	chr06_11381976_11383822
	FAX3	chr04_00857340_00859552	chr06_61261063_61263277	chr03_67540865_67543081
	FAX5	chr04_65527957_65529911	chr06_00746938_00748860	chr03_02347871_02349825
	FAX5	chr07_22534802_22537586	chr19_10735560_10738363	chr06_23562111_23564893
acyl editing of phospatidylcholine	LPCAT	chr01_06996630_07001595	chr01_43224061_43229071	PC00000058_00436672_00441634
	LPCAT	chr05_56678891_56685081	chr02_66141068_66147271	chr02_10454190_10460391
	LPCAT	chr01_03079195_03084058	chr02_04634020_04638876	chr05_03185967_03190829
	LPCAT	chr07_53028425_53034567	chr19_35211932_35217537	chr06_54113419_54119561
	FAD2	chr12_56933298_56934446	chr11_05592060_05593208	chr08_55538081_55539229
	FAD2	chr12_56948107_56949167	chr11_05575254_05576393	chr08_55558209_55559348
	FAD3	chr12_04645208_04647776	chr11_54194712_54197265	chr08_04030082_04032640
acyl-CoA dependent Kennedy pathway	GPAT9	chr12_33733527_33737891	chr11_26255533_26259881	chr08_33038421_33042132
	LPAT2	chr05_23583386_23588593	chr01_72114246_72119454	chr02_43313059_43318262
	LPAT2	chr05_34400913_34404444	chr01_61567423_61570965	chr02_32585727_32589258
	PAH1	chr14_08597119_08602056	chr18_09154357_09159306	chr10_43830659_43835596
	PAH1	chr15_37103964_37108907	chr17_34575710_34580664	-
	PAH1	chr03_61656532_61661875	chr09_50343045_50349360	chr01_11516392_11522733
	DGAT1	chr01_09730655_09741367	chr01_48275733_48286173	chr05_08797620_08808333
	DGAT2	chr14_26782964_26787941	chr18_25811826_25816791	chr10_25785382_25790335
acyl-CoA independent pathway	PDCT	chr03_46291224_46293449	chr09_37050943_37053194	chr01_27228085_27230144
	PDAT1	chr05_44104376_44108847	chr02_52135886_52140327	chr02_22969948_22974420
	PDAT1	chr03_00447151_00451507	chr09_00376677_00380564	PC00002899_00154872_00159184
	PDAT2	chr05_38922115_38924735	chr02_45992086_45994691	chr02_28050267_28052887
TAG assembly	OLEO2	chr15_52133834_52134256	chr17_50355018_50355440	chr09_02008310_02008732
	OLEO	chr14_08347244_08347714	chr18_08871500_08871970	chr10_44101965_44102435
	OLEO1	chr05_05196095_05196523	chr01_30156121_30156549	chr02_64426568_64426996
	OLEO5	chr05_59989345_59989911	chr02_69562819_69563393	chr02_07157257_07157823
	OLEO5	chr05_59997449_59997976	chr02_69577662_69578195	chr02_07149192_07149719

## Sheet: Supplementary Data 9
Supplementary Data 9. List of candidate genes involved in plant homologous crossover
Gene Name	PFA copy	PFB copy	PC copy
MSH4	chr05_05788833_05805456	chr01_30533823_30550950	chr02_63734488_63749683
MSH5	chr04_65792579_65802072	chr06_00940825_00950338	chr03_02083263_02092734
ZIP4	chr12_10491509_10495187	chr11_48193340_48197034	chr08_09939864_09943542
MER3	chr10_01881319_01888119	chr13_56260151_56266942	chr07_61031913_61038713
PTD	chr07_10663424_10664636	chr19_00899509_00900716	chr06_11419303_11420512
SHOC1*	tig00007130_pilon_2_208469_215498	-	chr04_44803346_44810355
HEI10	chr20_16246810_16248649	chr02_22370845_22372685	chr05_47691361_47693200
	chr07_17276719_17278594	chr19_06009735_06011609	chr06_17881503_17883378
MLH1	chr07_09917434_09924257	chr09_60844057_60850740	chr06_10795654_10802477
*The PFA copy of SHOC1 is not anchored to chromosome yet, and the PFB copy was actually duplicated from PFA as common HE shared by all samples.

## Sheet: Supplementary Data 10
Supplementary Data 10. List of candidate genes for essential oil biosynthesis in perilla
Type	PFA copy					PFB copy
	Gene	SNP	Indel	Del	Dup	Gene	SNP	Indel	Del	Dup
CYP	chr01_02937576_02941362					chr02_04401420_04405289
CYP	chr01_04592152_04593765					chr02_06903161_06904777
CYP	chr01_04797148_04799963				1	chr02_07116420_07120035				17
CYP	chr01_06034433_06036245					chr01_75326663_75328410
CYP	chr01_07066771_07069276					chr01_43304347_43307265
CYP	chr01_11721641_11723878				157	chr01_51021818_51023339
CYP	chr01_19945799_19947118	+	+			chr01_58888351_58889853				1
CYP	chr01_25574176_25576219				12	chr02_39194592_39196625				8
CYP	chr01_25697842_25699650					chr02_39134965_39136790
CYP	chr01_27244605_27246310		+			chr02_37781777_37783480				1
CYP	chr01_76220385_76223208					chr11_59074412_59077277
CYP	chr03_12998190_12999701			1		chr09_09656562_09658073				1
CYP	chr03_13049054_13050589					chr09_09678087_09679619	+		1
CYP	chr03_15950899_15953626					chr09_11905187_11907579
CYP	chr03_16169203_16171953					chr09_12661611_12664397			50
CYP	chr03_48646008_48648522					chr09_38692986_38695650
CYP	chr03_54704060_54707352					chr09_49879934_49883294
CYP	chr03_57398579_57400190		+			chr09_47586736_47588340				3
CYP	chr03_57449654_57451579					chr09_47552549_47555901
CYP	chr04_02404219_02405974					chr06_15290658_15292369
CYP	chr04_04565170_04567299					chr06_17560228_17562307
CYP	chr04_08889500_08891065		+			chr06_21746400_21747971
CYP	chr04_09001051_09002583				1	chr06_21788628_21790160
CYP	chr04_09290311_09291843					chr06_21879495_21881027
CYP	chr04_09417732_09419255	+				chr06_21900985_21902505
CYP	chr04_38437734_38439314					chr06_46821690_46823267
CYP	chr04_66899033_66900622					chr06_01830381_01831964
CYP	chr05_00008409_00010487			84		chr02_00146452_00148530			41
CYP	chr05_01554530_01557321					chr02_01363031_01366444		+
CYP	chr05_03367503_03369160					chr02_03228511_03230167
CYP	chr05_12821182_12823458					chr01_33982471_33984763
CYP	chr05_20328311_20330132			38		chr01_73977958_73980429
CYP	chr05_20398787_20400927			40	5	chr01_73856898_73859450				2
CYP	chr05_20501304_20505319		+			chr01_73793597_73796266				1
CYP	chr05_20665672_20667715					chr01_73672414_73675135			1
CYP	chr05_20702609_20706277					chr01_73642951_73645932
CYP	chr05_28759672_28761894					chr01_67954722_67956915
CYP	chr05_28788608_28791080					chr01_67929131_67931433
CYP	chr05_30228704_30230317					chr01_66453464_66455081
CYP	chr05_32376553_32379376					chr01_64113458_64116220
CYP	chr05_35727156_35730592					chr02_42298421_42301862
CYP	chr05_43818018_43819749					chr02_51814930_51816647
CYP	chr05_58766590_58768492					chr02_68194525_68196591				3
CYP	chr05_62746804_62749516					chr02_72584820_72587521
CYP	chr05_64462962_64464611					chr11_57200051_57201994
CYP	chr07_00377815_00379462					chr19_47257684_47259329
CYP	chr07_10133499_10135227	+	+		6	chr19_00546639_00548407
CYP	chr07_10174585_10178897					chr19_00564565_00568988				6
CYP	chr07_17001093_17003748					chr19_05785317_05787941
CYP	chr07_17035553_17037619		+		1	chr19_05822109_05824188				2
CYP	chr07_30259866_30261569		+			chr19_16721915_16723615
CYP	chr07_36521981_36523597					chr19_22484210_22485787
CYP	chr07_49916351_49917949			3		chr19_33236316_33237914			1
CYP	chr07_51316067_51318863				3	chr19_34088587_34091381			1	3
CYP	chr07_60056310_60059422			83		chr09_61633184_61636365			41
CYP	chr07_60111025_60112585					chr09_61726452_61728009			47
CYP	chr07_61194458_61197165					chr09_62190023_62191464
CYP	chr07_61993775_61995262					chr09_62957482_62958966
CYP	chr08_00097187_00098928					chr16_02605344_02607060
CYP	chr08_00099254_00100916					chr16_02603340_02605005
CYP	chr08_11093343_11095018					chr16_10835720_10837360
CYP	chr08_11285520_11288621			1		chr16_10982046_10991534
CYP	chr08_24240080_24241665					PF00006588_01020127_01021717			16
CYP	chr08_24245064_24246681					ND
CYP	chr08_24285110_24286716			1		PF00006588_00920298_00921922			16	1
CYP	chr08_24909490_24911082					PF00006588_00271490_00273087			26	2
CYP	chr08_25666179_25667746					chr16_45907991_45909562
CYP	chr08_28595383_28597421					chr16_42769954_42771932
CYP	chr08_58126999_58136191		+	82		chr16_19489821_19492109		+		47
CYP	chr08_60126835_60130002					chr16_50411108_50414287
CYP	chr10_16551647_16570159					chr13_43584582_43596387
CYP	chr10_22834159_22836163				2	chr13_37831811_37833814
CYP	chr10_25607259_25608788					chr13_35440994_35442523
CYP	chr10_25728018_25729541					chr13_35429577_35431100
CYP	chr10_39783656_39786287					chr13_22372598_22374172
CYP	chr10_39941143_39942810				5	chr13_22297805_22299471				9
CYP	chr10_39986768_39988809					chr13_22266731_22268739		+
CYP	chr10_43792240_43795078	+		1		chr13_18773245_18775962
CYP	chr10_44355556_44357880					chr13_18234764_18237088
CYP	chr11_00790254_00795131					chr06_62689645_62694687
CYP	chr11_01115977_01122452					chr06_63014480_63021675
CYP	chr12_00430990_00435460					chr02_75529272_75533889			1	1
CYP	chr12_00774963_00777228		+	3		chr02_75228620_75230642	+
CYP	chr12_00781409_00783381		+			chr02_75221917_75223883				1
CYP	chr12_01014525_01016386		+		4	chr02_74990356_74992228			5
CYP	chr12_01329334_01331055				3	chr02_74709391_74711108			5
CYP	chr12_05233926_05235663					chr11_53661454_53663211
CYP	chr12_05252856_05255915					chr11_53640846_53644103
CYP	chr12_06062884_06065189					chr11_52871645_52873821
CYP	chr12_09750325_09752237					chr11_49022736_49024689
CYP	chr12_10224866_10227175		+			chr11_48462909_48465222
CYP	chr12_10647899_10651916					chr11_48044891_48049004
CYP	chr12_11627007_11628679					chr11_47065234_47067599
CYP	chr12_11654507_11657120					chr11_47050646_47051164
CYP	chr12_22447479_22449005					chr11_37075975_37077498				1
CYP	chr12_37089728_37092157				1	chr11_23114942_23117363
CYP	chr12_44163839_44165451			3		chr11_18535515_18537112		+		17
CYP	chr14_03147866_03150990	+				chr18_03262910_03266001
CYP	chr14_03848890_03850486					chr18_04120673_04122279			39
CYP	chr14_04374539_04376527					chr18_04708418_04710323
CYP	chr14_10707089_10708688					chr18_11219004_11220596				1
CYP	chr14_19229292_19233385					chr18_18947478_18951751
CYP	chr14_34099844_34101438					chr18_32124669_32126260				2
CYP	chr14_34332959_34334550	+				chr18_32345667_32347255
CYP	chr14_34893912_34895496		+			chr18_32618332_32620192
CYP	chr14_36507290_36512384				3	chr18_34457363_34461520
CYP	chr15_05958708_05961318				1	chr17_03804832_03808979
CYP	chr15_24269458_24271542				2	chr17_21057974_21060059
CYP	chr15_29237731_29243811				1	chr17_26073336_26079261
CYP	chr15_37246754_37253531					chr17_34768986_34773307
CYP	chr15_40114034_40118203					ND
CYP	chr15_41573094_41574605					chr17_39375048_39376637
CYP	chr15_46448455_46449993					chr17_45554658_45556196
CYP	chr15_46500615_46503154					chr17_45511104_45513682
CYP	chr20_07353351_07355216					chr02_14459302_14461178
CYP	chr20_16910971_16916302					chr02_22631352_22633677
CYP	chr20_20143300_20145551		+			chr02_24841606_24843859
CYP	chr20_20147251_20149150					chr02_24855358_24857260			1
CYP	chr20_20189554_20191584		+	1		chr02_24884213_24886241
CYP	chr20_20242402_20244876					chr02_24900748_24903474
CYP	chr20_20263671_20265620			6		chr02_24908580_24910539
CYP	chr20_20386608_20388532					chr02_24967584_24969516
CYP	chr20_20424596_20427135					chr02_25021691_25024231
CYP	chr20_20626629_20628493				4	chr02_25082594_25084475
CYP	chr20_20818398_20820325					chr02_25234529_25236471
CYP	chr20_21877337_21878912					chr02_26077623_26079276
CYP	chr20_26141928_26146673					chr02_29052679_29057647
CYP	chr20_34031544_34034148					ND
CYP	chr20_35736764_35738041					chr02_35108139_35109587
CYP	PF00007061_00006073_00008428			134	5	chr02_35583495_35585757
TPS	chr01_11860952_11869917					chr01_51156859_51165872
TPS	chr01_11886469_11891634					chr01_51192984_51198552
TPS	chr01_25702387_25705250					chr02_39114221_39123488
TPS	chr03_01254513_01261106				1	ND
TPS	chr03_65781715_65787311				1	chr09_54384363_54389651
TPS	chr03_65857958_65867932				1	chr09_54444606_54449515
TPS	chr04_35364267_35374888					chr06_44079789_44088014
TPS	chr04_65007540_65013695					chr06_00412675_00417186
TPS	chr05_46194618_46198318					chr02_54448167_54451964
TPS	chr05_50014632_50016882					chr02_60275260_60277564
TPS	chr07_06274435_06278239					chr19_41462565_41466468
TPS	chr07_41612807_41619194					chr16_46059220_46061963
TPS	chr07_42620365_42623168					chr19_27257140_27259901
TPS	chr08_03256396_03260143					chr16_02987938_02991680
TPS	chr08_25336312_25340597		+			chr16_46295301_46300547
TPS	chr08_25938412_25942913					chr16_45744868_45749043
TPS	chr10_52145533_52147919					chr13_10700001_10702364
TPS	chr12_27981016_27984511				1	chr11_32100498_32103942
TPS	chr12_32101566_32107945					chr11_28073812_28079845
TPS	chr14_10254199_10256394					chr18_10713445_10715295				1
TPS	chr14_24658567_24659506					chr18_23962297_23963234
TPS	chr14_48658563_48662347					chr18_45066236_45071160
TPS	chr14_48926146_48937611					chr18_45283367_45287133
TPS	chr20_25466985_25469345					chr02_28435631_28437990
TPS	chr20_33668878_33673799			1		chr02_36825488_36830396
Genes in bold letter indicates high expression in leaf trichome with TPM ≥ 5
Gray shaded genes represented pseudogene annotation
Number in Del (deletion) and Dup (duplication) indicates number of samples affected by that kind of variation.
