# Supplementary material for: Incipient diploidization of the medicinal plant Perilla within 10,000 years
Source: Nat Commun. 2021 Sep 17;12:5508. doi: 10.1038/s41467-021-25681-6 (PMC8448860; doi:10.1038/s41467-021-25681-6)
Supplement: Supplementary file 6 — Source Data [file 41467_2021_25681_MOESM6_ESM.xlsx]

## Sheet: Figure 2c
Figure 2c. Patterns and statistics of nucleotide mutational signatures of PFA and PC02 since polyploidization
Mutation	Pattern	No. in PFA	No. in PC02
c->a	AAA	2682	2237
c->a	AAC	1102	937
c->a	AAG	905	717
c->a	AAT	1736	1550
c->a	CAA	1429	1199
c->a	CAC	584	517
c->a	CAG	525	425
c->a	CAT	1742	1521
c->a	GAA	1563	1317
c->a	GAC	463	455
c->a	GAG	493	414
c->a	GAT	1006	962
c->a	TAA	2490	2265
c->a	TAC	810	745
c->a	TAG	778	651
c->a	TAT	3135	2975
c->g	AGA	1405	1229
c->g	AGC	596	515
c->g	AGG	615	528
c->g	AGT	1159	1112
c->g	CGA	763	706
c->g	CGC	312	288
c->g	CGG	494	468
c->g	CGT	579	548
c->g	GGA	604	529
c->g	GGC	414	338
c->g	GGG	302	315
c->g	GGT	599	560
c->g	TGA	1604	1347
c->g	TGC	595	461
c->g	TGG	1008	912
c->g	TGT	1335	1242
c->t	ATA	8910	8256
c->t	ATC	3747	3483
c->t	ATG	7311	6684
c->t	ATT	5971	5389
c->t	CTA	4191	3831
c->t	CTC	2709	2379
c->t	CTG	4817	4233
c->t	CTT	3153	2764
c->t	GTA	4166	3823
c->t	GTC	2513	2326
c->t	GTG	3756	3344
c->t	GTT	4056	3751
c->t	TTA	7562	7011
c->t	TTC	4801	4667
c->t	TTG	8273	7209
c->t	TTT	6322	5613
t->a	AAA	3091	2850
t->a	AAC	829	736
t->a	AAG	1172	977
t->a	AAT	3927	3611
t->a	CAA	1274	1131
t->a	CAC	921	848
t->a	CAG	845	787
t->a	CAT	1426	1269
t->a	GAA	907	770
t->a	GAC	339	317
t->a	GAG	784	762
t->a	GAT	968	862
t->a	TAA	2933	2682
t->a	TAC	731	670
t->a	TAG	1051	986
t->a	TAT	3342	2963
t->c	ACA	6505	5911
t->c	ACC	2084	1938
t->c	ACG	3722	3561
t->c	ACT	4842	4345
t->c	CCA	2211	2044
t->c	CCC	1805	1533
t->c	CCG	1824	1732
t->c	CCT	2246	2080
t->c	GCA	3070	2883
t->c	GCC	1699	1516
t->c	GCG	2059	2003
t->c	GCT	3698	3415
t->c	TCA	4624	4370
t->c	TCC	2420	2287
t->c	TCG	3141	3028
t->c	TCT	4854	4368
t->g	AGA	1389	1256
t->g	AGC	506	441
t->g	AGG	731	644
t->g	AGT	1715	1539
t->g	CGA	564	492
t->g	CGC	431	380
t->g	CGG	527	497
t->g	CGT	945	933
t->g	GGA	481	419
t->g	GGC	265	220
t->g	GGG	589	539
t->g	GGT	822	741
t->g	TGA	1942	1679
t->g	TGC	690	654
t->g	TGG	1096	1001
t->g	TGT	1806	1687

## Sheet: Figure 6a
Figure 6a. Expression heatmap of TAG biosynthesis genes during perilla seed development.
Gene	PC	PFA	DAF-2	DAF-6	DAF-10	DAF-14	DAF-18	DAF-22	DAF-26	PFB	DAF-2	DAF-6	DAF-10	DAF-14	DAF-18	DAF-22	DAF-26
FAX1	chr02_42552603_42554830	chr05_24282740_24284950	20.8799	24.5955	20.6075	16.43	18.5419	20.3641	27.5868	chr01_71691539_71693779	19.3927	21.8434	17.8742	14.7333	16.7899	14.4698	13.0817
FAX2	chr06_11381976_11382728	chr07_10626150_10626902	46.5122	36.5046	37.0222	41.2084	22.3758	16.5126	26.7222	chr19_00861540_00862289	39.7204	30.3858	34.7412	30.8004	19.6558	14.193	28.293
FAX5	chr03_67540796_67541939	chr04_00858482_00859621	31.0662	35.2252	35.287	24.9303	20.1679	12.3459	17.8199	chr06_61260994_61262134	33.975	35.8975	36.377	32.7056	19.4772	14.7549	16.8113
FAX5	chr03_02347871_02349825	chr04_65527957_65529911	8.70799	8.28418	8.32427	6.82742	3.23894	3.68027	2.12013	chr06_00746938_00748860	13.062	15.1064	10.0768	10.2411	9.25412	4.1403	2.82685
FAX5	chr06_23562111_23564893	chr07_22534802_22537586	41.8217	116.006	63.2992	26.4329	34.9866	13.4768	8.2314	chr19_10735560_10738363	35.526	68.9469	59.0793	30.2877	18.6998	15.094	10.8308
LACS8	chr06_37084362_37088427	chr07_36292788_36296853	20.2758	28.9111	19.4258	8.58468	10.564	9.8976	13.8637	chr19_22302145_22306229	22.2753	30.1681	19.953	8.3176	8.36496	8.6122	11.9261
LACS9	chr01_02424545_02428997	chr09_58852417_58856892	7.90968	6.68389	12.9413	30.8164	21.032	8.0112	2.0394	chr03_70622879_70627324	10.7293	12.1726	17.892	41.0208	30.213	10.3071	3.00349
LPCAT	chr05_03185967_03190829	chr01_03079195_03084058	7.01055	5.51777	7.63757	4.6668	7.71595	5.61927	2.86216	chr02_04634020_04638876	4.03107	7.42044	7.265	6.89875	7.89539	3.98787	3.81622
FAD2	chr08_55538081_55539229	chr12_56933298_56934446	155.387	96.8657	212.272	624.157	674.94	714.512	985.38	chr11_05592060_05593208	85.5364	37.3906	84.8506	444.864	543.283	550.902	685.881
FAD2	chr08_55558209_55559348	chr12_56948107_56949167	0	0	0	0	0	0	0.0670368	chr11_05575254_05576393	0	0	0	0	0	0	0
FAD3	chr08_04030082_04032640	chr12_04645208_04647776	57.4069	97.1651	67.8697	580.66	767.012	646.454	191.597	chr11_54194712_54197265	35.5102	35.0128	51.7455	567.255	840.982	920.135	525.156
PDAT1	chr02_22969948_22974420	chr05_44104376_44108847	5.44341	4.54267	5.64821	2.89615	2.01759	1.62691	1.56794	chr02_52135886_52140327	3.34543	2.81213	4.23616	4.34423	2.78289	1.03531	0.418117
PDAT1	PC00002899_00155140_00159184	chr03_00447419_00451507	2.15979	3.08749	1.97513	0.944815	0.416032	0.168464	0.0648984	chr09_00376677_00380564	2.961	3.54644	2.29115	0.831438	0.582445	0.252695	0.0973475
PDAT2	chr02_28050267_28053193	chr05_38921806_38924735	1.13546	0.836146	4.20125	51.9508	92.0351	110.967	105.69	chr02_45991780_45994691	0.710922	0.440873	5.14848	54.3432	80.7913	98.1673	113.468
PDCT	chr01_27228085_27230314	chr03_46291224_46293449	18.3435	9.80832	42.777	87.9998	97.3056	64.1006	29.3039	chr09_37050943_37053194	45.051	18.7042	39.737	107.823	135.923	86.0235	31.3971
DGAT1	chr05_08796686_08808333	chr01_09729721_09741367	4.63198	6.63911	8.33648	5.70187	5.78834	7.55541	11.9543	chr01_48274734_48286173	4.23353	5.64635	6.41268	3.51327	5.78834	5.71583	11.8061
DGAT2	chr10_25785382_25790335	chr14_26782964_26787941	7.62994	6.51338	8.50069	9.32735	8.86973	6.76091	5.14586	chr18_25811826_25816791	4.91707	4.68149	10.2848	16.0849	15.2816	12.8457	5.31458
OLN	chr02_64426568_64426996	chr05_05196095_05196523	13.6447	0.654316	107.486	1808.7	1971.69	3035.34	3830.15	chr01_30156121_30156549	13.3274	0	41.2028	1505.36	1960.08	3415.98	4531.26
OLN	chr02_16346780_16347205	chr05_50770742_50771167	21.5701	0.331575	162.646	3231.09	4423.02	7219.44	9678.29	chr02_59458204_59458635	13.6858	0.322954	103.63	2816.42	4073.98	5443.26	5848.92
OLN	chr02_07157257_07157823	chr05_59989345_59989911	6.65414	0	47.5851	1192.34	1162.72	1186.31	1284.31	chr02_69562819_69563393	4.83795	0.792826	64.8833	909.95	745.401	701.462	1087.9
OLN	chr02_07149192_07149719	chr05_59997449_59997976	22.4001	0.854236	135.411	2939.67	4206.33	5707.89	8210.61	chr02_69577662_69578195	25.2275	1.39123	182.158	3687.81	5205.6	6793.8	10109.8
OLN	chr10_44101965_44102435	chr14_08347244_08347714	0.688337	0.275794	12.0558	117.044	158.367	204.014	222.751	chr18_08871500_08871970	1.14723	0	9.17289	136.508	206.781	257.839	277.231
OLN	chr09_02008310_02008732	chr15_52133834_52134256	0	0.672091	19.8383	116.816	163.988	232.438	511.843	chr17_50355018_50355440	2.79844	0	32.7489	145.255	170.112	265.061	732.997
